# Supplementary material for: Heterogeneity and dynamics of active Kras-induced dysplastic lineages from mouse corpus stomach
Source: Nat Commun. 2019 Dec 5;10:5549. doi: 10.1038/s41467-019-13479-6 (PMC6895174; doi:10.1038/s41467-019-13479-6)
Supplement: Supplementary file 4 — Supplementary Data 1 [file 41467_2019_13479_MOESM4_ESM.xlsx]

## Sheet: Sheet1
Supplementary Data 1. Differentially expressed genes used for gene ontology analysis
Meta3 vs Meta4			DMSO vs Selumetinib
Meta3_Up	Meta4_Up		Top 300 up in DMSO	Top 300 up in Sel
Rplp1	Eef1a1		C5orf51	Gstm1
Rplp2	Rps7		Clu	Gstm3
Ly86	Gapdh		Slmapos2	Cbr1
Mt2	Rpl17		Ccnd2	Ugdh
Clu	Rpl4		1700031L13Rik	Idh1
Xist	Bpifb1		Anxa2	Txnip
Tgfb1	Eef1b2		Actb	Ggt6
Mt1	Trf		Krt18	Cbr3
Hemk1	Rps4x		Phlda1	Ugt2b34
Tmsb4x	Rpl12		Krt222	Fth1
Rasal3	Npm1		Scd2	Akr1b8
Rpl32	Rpl7		Krt8	Gclm
Gm29459	Ldha		Adam9	Gm34240
Esrrb	Rpsa		Sprr2a2	Nupr1
Gm13920	Rpl10a		Actg1	Gsta3
Clasp1	Rps27a		Ly6a	Esd
Rps13	Rpl7a		Ybx1	Akr1b3
Nelfcd	Slmapos2		Sprr2a3	Prdx6
Thbs1	Rpl8		Ccnd1	Akr1b10
Rpl28	Gm4262		mt-Atp6	Cyp2c70
Snrnp200	Rps3		Tmsb4x	Prdx1
Rpl34	Spp1		1700030C14Rik	Ephx1
Rps11	Pabpc1		Gapdh	Ftl1
Tmem86a	Egln3		Tff1	Mgst1
Msln	Aqp5		Gm11808	Cdc42bpb
Lars2	Tpi1		Hspa8	Gclc
Adrbk2	Rpl14		Bsg	Creg1
Pbxip1	Rpl6		Tmem86a	Eif3f
Gm20594	Edc3		Npm1	Mrps35
Dennd2d	Eef1g		S100a11	Glt28d2
N6amt1	Tubb4b		Cend1	Ptgr1
Nyap2	Agr2		Rpl12	Kcnh7
Hnf1a	Bnip3		Cldn18	C8orf34
Exph5	Rpl21		Rpl32	Tmem59
C12orf66	Rpl36al		Krt19	Taldo1
Gria3	Cct2		Ppia	Slc3a2
Klf5	Tubb5		S100a6	Lars2
Agl	Gas5		Sidt2	Ttc9b
Itsn1	Ybx3		Tubb5	Hspa1b
Cd63	Tuba1b		Krt7	Degs1
Cd9	Pafah1b2		mt-Co2	Arhgap27os3
Slc9a8	Osbpl9		Rps29	Cat
Rgs13	Ficd		Cd44	Gbp4
Sprr2a3	Stk36		Mif	Slc6a6
Sema6c	Tff1		Rps26	Atp1b1
Gnrhr	Ybx1		Basp1	Cox6a1
Eaf2	Degs2		Mt2	Cd9
Sod1	Arhgap27os3		Rpl41	Slc39a4
Itgb6	Nap1l1		Rplp2	Mfge8
Cox6b1	Anxa4		Rpl10a	Abcc1
Noct			mt-Nd3	Edc3
Gm8624			Eif5a	Astn1
Batf2			Rps9	Aldh1a1
C8orf34			Ptma	Atp1a1
2610305D13Rik			Gcnt3	Ophn1
			Serpine1	Ces1f
			S100a14	Ergic2
			Eef1b2	Kitl
			Mt1	Hmgcs2
			Rpl3	Fam43b
			Rpl22l1	Nqo1
			Gm9844	Gm26691
			Pkm	Glul
			Rps24	Gpx2
			Anxa10	Entpd5
			Rps16	C15orf41
			Pabpc1	Herpud1
			Anxa3	Sat1
			4930509G22Rik	Tmprss2
			Trf	Hacd3
			Gm29123	Cyp1b1
			Plac8	Ctsb
			Tpi1	Lamp2
			Thbs1	Slc38a2
			Ldha	Slx4ip
			Set	Rps18
			Tagln2	Cybrd1
			Hsp90ab1	Acpp
			mt-Co3	4931406G06Rik
			Gm17541	Hsf4
			Gsta4	Slc1a4
			Lgals3	Pgd
			Btf3	H2afz
			Sh3bgrl3	Osbpl9
			Actn1	Eapp
			Rps11	Psap
			Rpl4	Gsta2
			Rps19	Chpt1
			A830010M20Rik	Xbp1
			Ncl	Chek1
			Aldoa	Zdhhc20
			Eif4a1	Zfp322a
			Rpl34	Pbxip1
			Elavl4	Sdhc
			Slc12a2	Ces2c
			Rps13	Cryab
			Serbp1	Mmp7
			Rps23	Cldn34d
			Rpsa	Tmbim6
			Anxa4	Acaa2
			Tspan8	Hspa4l
			Hdgf	Dpagt1
			Foxq1	Serinc3
			Tmsb10	Atf4
			Car9	Cldn4
			Ybx3	4732419C18Rik
			Id2	Adcy2
			Rps25	Usf2
			Serpinb6a	Gng5
			Snrpf	Prr13
			Rpl38	Gm13288
			mt-Nd1	Ahr
			Rps20	Nr1i3
			Rplp1	Iyd
			Rpl39	Nuak1
			Idi1	Srsf5
			Rps14	Slco3a1
			Eif4b	Zfp488
			Nme2	Ptp4a1
			Rps5	Trim41
			Rps15a	Rps8
			Nap1l1	Rhou
			Eef1a1	Mkl2
			Rps17	Tmem42
			Slc26a2	Psca
			Pabpc4	Agap3
			Rpl28	Snap91
			Ywhaz	Muc1
			Rpl26	Hdhd3
			Bnip3	Tmem123
			Cldn34c1	Pmpca
			Hsp90aa1	C330018A13Rik
			Fdps	Trim24
			Mal2	Sod1
			Hmga1-rs1	4931440P22Rik
			Zhx1	Slco2a1
			Gfpt1	Usp49
			Hmgcs1	Cstf3
			Dpcr1	Gstm2
			Rpl7	Htatip2
			Tgfb1	Zadh2
			Cyp51	Ogt
			Gas5	Smim14
			Rpl13a	Tkt
			Fabp5	Chac1
			Gm7293	Chchd10
			Ezr	Acox1
			Spp1	Slc7a11
			Pgk1	Morf4l1
			Rpl37a	Gm14214
			Calm1	Rnf31
			Kctd14	Bri3
			Ccng1	Zfp871
			Rps4x	Phyh
			Lmo4	Wls
			Ifitm3	Rabac1
			Krt23	Stk36
			Myc	Adh7
			Areg	Higd2a
			Rpl22	Stk38
			Gm5860	Slc25a21
			Fam213a	Srp14
			Lrrc58	Gm12018
			Fkbp1a	Gpr39
			Bpifb1	Rgs17
			Gm13920	Shisa5
			Batf2	Grina
			Tuba1b	Snap23
			2610305D13Rik	Senp7
			Cldn2	Sod2
			Esrp2	Cox5a
			Krtcap2	Kcnq1
			Rps10	Ech1
			Ncapg	Cyp2b10
			Anp32b	Atf5
			Atp5g2	Gm4076
			Higd1a	Epm2aip1
			Arpc1b	Gm11413
			Sdc1	Tspo
			Gm10126	Dynll2
			Insig1	Me1
			Gm20362	Itm2b
			Fgfbp1	Sec62
			Slc25a5	Tmem106b
			Hnrnpf	Bmpr2
			Hk2	Crot
			Cox7c	Klhl12
			Rpl36a	Ranbp6
			Acta1	Ucp2
			Grm7	Susd2
			Arpc2	Scarb2
			Lgals4	Ntrk3
			Cd59b	Col15a1
			Snrnp70	A830080D01Rik
			Parm1	Gm5174
			Anxa8	Agl
			Fasn	Pebp1
			Hmgb2	Ifi47
			Hes1	N6amt1
			Hsd17b12	Smarcal1
			Rpl11	Serping1
			Hsp90b1	Jun
			Anks1b	Csmd2
			Egln3	0610031O16Rik
			Scd1	Pias3
			Rpl18a	Neat1
			Ppp3ca	Ctsl
			Epha2	Hmox1
			Fam20c	Trim30a
			Btg2	Pcbd2
			Bhlhe40	Usp43
			Cystm1	Il1f9
			Manf	Pllp
			1810037I17Rik	Snhg8
			Nhp2	Cdk5
			Eef2	Alox8
			Ncam1	Jund
			Dynll1	Blvrb
			Rpl27a	Cmtm4
			Nsdhl	Sult1d1
			S100a10	Gm904
			Tspan1	Alg3
			Prelid1	Hdgfl1
			Cnih1	Wwtr1
			B4galt6	Gm4262
			Ranbp1	Tspan12
			Lgals1	3632454L22Rik
			Hemk1	Cep170
			Lmna	Sgk1
			Atg9b	Ctsd
			Pgam1	Lgals8
			Qsox1	Hadhb
			Marcks	Rnf17
			Ywhab	Gss
			Hist1h2ap	Zfp444
			Hnrnpl	Gm15775
			Gprc5a	P4hb
			Anxa5	Cd24a
			Ptbp1	Rassf2
			Tnfrsf23	Tapbp
			Agr2	Lpcat3
			Cct2	Ugt1a7c
			mt-Cytb	Epb41l4aos
			Ran	Unc13d
			Calr	Jade3
			Cdk19os	Ccdc62
			Rpl35a	Flcn
			Tmem170	Ets2
			Oxct1	Gm14372
			Mxd1	Gm30725
			Mlph	Rftn2
			Hspd1	Senp8
			Rpl23	Gm20594
			Hnrnpa2b1	Tmem30b
			Lekr1	Tmem45b
			Cav2	Inadl
			Ctsh	Enah
			Dennd2d	Asns
			Uba1	D10Wsu102e
			G2e3	Tm9sf2
			Klf5	Nyap2
			Msln	Adamts5
			Ssr4	Sik3
			Hspa5	Snhg11
			Ly86	Evx1os
			Emp1	Sbno1
			Gm29459	Atp6v1g1
			mt-Co1	Luc7l
			Far1	Btn1a1
			Rack1	Scnn1a
			Dctd	Tmem43
			Ube2c	Kif1b
			Vdac2	Ndufv1
			Pa2g4	Entpd2
			Ldlr	Bbs7
			Sult1c2	Tbp
			Olfr1233	Hnf1a
			Rsf1	Cox6a2
			Rasal3	Igfbp5
			2200002D01Rik	Psma3
			Fos	Ccdc36
			Clic1	Slc35f5
			Pcsk9	Magi2
			Paics	Apopt1
			Cdk4	Prob1
			Fam91a1	Mapk10
			Capzb	Sdcbp
			C1qbp	Nr2f2
			Dnajc10	Prkdc
			Rpl30	Olfr883
			Fam3c	Sypl
			Tomm7	4933408B17Rik
			Spint2	Mid1ip1
			Ctnnb1	Sft2d2
			Nme1	Laptm4a
			Capns1	Srxn1
			Igfbp3	Fry
			Zfp418	R3hdm1
			Igsf9b	Hspa1a
			Slc25a1	Uqcrq
