# Supplementary material for: Heterogeneity and dynamics of active Kras-induced dysplastic lineages from mouse corpus stomach
Source: Nat Commun. 2019 Dec 5;10:5549. doi: 10.1038/s41467-019-13479-6 (PMC6895174; doi:10.1038/s41467-019-13479-6)
Supplement: Supplementary file 7 — Source Data [file 41467_2019_13479_MOESM7_ESM.zip]

Archive with 106 entries (79 files):
- 102319_Raw data_revised/
- 102319_Raw data_revised/.DS_Store
- __MACOSX/
- __MACOSX/102319_Raw data_revised/
- __MACOSX/102319_Raw data_revised/._.DS_Store
- 102319_Raw data_revised/Figure S13/
- 102319_Raw data_revised/Figure S13/Figure S13B_Meta4_SC_statistics.pzfx
- __MACOSX/102319_Raw data_revised/Figure S13/
- __MACOSX/102319_Raw data_revised/Figure S13/._Figure S13B_Meta4_SC_statistics.pzfx
- 102319_Raw data_revised/Figure S13/Figure S13A_Meta3_SC_statistics.pzfx
- __MACOSX/102319_Raw data_revised/Figure S13/._Figure S13A_Meta3_SC_statistics.pzfx
- 102319_Raw data_revised/Figure S13/Figure S13C_CD44_CD133_CD166 in Mist1-Kras 3 months after tamoxifen injection.xlsx
- __MACOSX/102319_Raw data_revised/Figure S13/._Figure S13C_CD44_CD133_CD166 in Mist1-Kras 3 months after tamoxifen injection.xlsx
- 102319_Raw data_revised/Figure S13/Figure S13A and S13B_Meta3 and Meta4_SC_qPCR.pzfx
- __MACOSX/102319_Raw data_revised/Figure S13/._Figure S13A and S13B_Meta3 and Meta4_SC_qPCR.pzfx
- __MACOSX/102319_Raw data_revised/._Figure S13
- 102319_Raw data_revised/Figure S5/
- 102319_Raw data_revised/Figure S5/Figure S5B_qPCR_Meta3 vs Meta4_statistics.pzfx
- __MACOSX/102319_Raw data_revised/Figure S5/
- __MACOSX/102319_Raw data_revised/Figure S5/._Figure S5B_qPCR_Meta3 vs Meta4_statistics.pzfx
- 102319_Raw data_revised/Figure S5/Figure S5B_qPCR_Meta3 vs Meta4.pzfx
- __MACOSX/102319_Raw data_revised/Figure S5/._Figure S5B_qPCR_Meta3 vs Meta4.pzfx
- __MACOSX/102319_Raw data_revised/._Figure S5
- 102319_Raw data_revised/Figure S2/
- 102319_Raw data_revised/Figure S2/Figure S2A_Cdx1_Cd44v9.xlsx
- __MACOSX/102319_Raw data_revised/Figure S2/
- __MACOSX/102319_Raw data_revised/Figure S2/._Figure S2A_Cdx1_Cd44v9.xlsx
- 102319_Raw data_revised/Figure S2/Figure S2A_Sox9_Cd44v9.xlsx
- __MACOSX/102319_Raw data_revised/Figure S2/._Figure S2A_Sox9_Cd44v9.xlsx
- 102319_Raw data_revised/Figure S2/Figure S2B_Sox9_Cttn_CD44v9.xlsx
- __MACOSX/102319_Raw data_revised/Figure S2/._Figure S2B_Sox9_Cttn_CD44v9.xlsx
- __MACOSX/102319_Raw data_revised/._Figure S2
- 102319_Raw data_revised/Figure 9/
- 102319_Raw data_revised/Figure 9/Figure 9B_Quantitation of the number of spheres.pzfx
- __MACOSX/102319_Raw data_revised/Figure 9/
- __MACOSX/102319_Raw data_revised/Figure 9/._Figure 9B_Quantitation of the number of spheres.pzfx
- 102319_Raw data_revised/Figure 9/Figure 9C_FACS analysis_percentage.xlsx
- __MACOSX/102319_Raw data_revised/Figure 9/._Figure 9C_FACS analysis_percentage.xlsx
- 102319_Raw data_revised/Figure 9/Figure 9C_FACS analysis_percentage_statistics.pzfx
- __MACOSX/102319_Raw data_revised/Figure 9/._Figure 9C_FACS analysis_percentage_statistics.pzfx
- 102319_Raw data_revised/Figure 9/Figure 9B_Quantitation of the number of spheres.xlsx
- __MACOSX/102319_Raw data_revised/Figure 9/._Figure 9B_Quantitation of the number of spheres.xlsx
- __MACOSX/102319_Raw data_revised/._Figure 9
- 102319_Raw data_revised/Figure 8/
- 102319_Raw data_revised/Figure 8/Figure 8F_quantitation_raw.xlsx
- __MACOSX/102319_Raw data_revised/Figure 8/
- __MACOSX/102319_Raw data_revised/Figure 8/._Figure 8F_quantitation_raw.xlsx
- 102319_Raw data_revised/Figure 8/Figure 8F_quantitation.pzfx
- __MACOSX/102319_Raw data_revised/Figure 8/._Figure 8F_quantitation.pzfx
- 102319_Raw data_revised/Figure 8/Figure 8G_images.xlsx
- __MACOSX/102319_Raw data_revised/Figure 8/._Figure 8G_images.xlsx
- __MACOSX/102319_Raw data_revised/._Figure 8
- 102319_Raw data_revised/Figure 1/
- 102319_Raw data_revised/Figure 1/Figure 1E_Meta3 and Meta4_budding_quantitation.pzfx
- __MACOSX/102319_Raw data_revised/Figure 1/
- __MACOSX/102319_Raw data_revised/Figure 1/._Figure 1E_Meta3 and Meta4_budding_quantitation.pzfx
- __MACOSX/102319_Raw data_revised/._Figure 1
- 102319_Raw data_revised/Figure 4/
- 102319_Raw data_revised/Figure 4/Figure 4D_Meta4-MEKi treatment_qPCR.pzfx
- __MACOSX/102319_Raw data_revised/Figure 4/
- __MACOSX/102319_Raw data_revised/Figure 4/._Figure 4D_Meta4-MEKi treatment_qPCR.pzfx
- 102319_Raw data_revised/Figure 4/Figure 4B_Meta4_MEK inhibition study.pzf
- __MACOSX/102319_Raw data_revised/Figure 4/._Figure 4B_Meta4_MEK inhibition study.pzf
- 102319_Raw data_revised/Figure 4/Figure 4D_statistics.pzfx
- __MACOSX/102319_Raw data_revised/Figure 4/._Figure 4D_statistics.pzfx
- __MACOSX/102319_Raw data_revised/._Figure 4
- 102319_Raw data_revised/Figure 3/
- 102319_Raw data_revised/Figure 3/Figure 3 images.xlsx
- __MACOSX/102319_Raw data_revised/Figure 3/
- __MACOSX/102319_Raw data_revised/Figure 3/._Figure 3 images.xlsx
- __MACOSX/102319_Raw data_revised/._Figure 3
- 102319_Raw data_revised/Figure S1/
- 102319_Raw data_revised/Figure S1/Figure S1E_Ki67_DAPI.xlsx
- __MACOSX/102319_Raw data_revised/Figure S1/
- __MACOSX/102319_Raw data_revised/Figure S1/._Figure S1E_Ki67_DAPI.xlsx
- __MACOSX/102319_Raw data_revised/._Figure S1
- 102319_Raw data_revised/Figure S6/
- 102319_Raw data_revised/Figure S6/Figure S6F_Ki67_DAPI.xlsx
- __MACOSX/102319_Raw data_revised/Figure S6/
- __MACOSX/102319_Raw data_revised/Figure S6/._Figure S6F_Ki67_DAPI.xlsx
- 102319_Raw data_revised/Figure S6/Figure S6A and S6B_Western blot_graph_statistics.pzfx
- __MACOSX/102319_Raw data_revised/Figure S6/._Figure S6A and S6B_Western blot_graph_statistics.pzfx
- 102319_Raw data_revised/Figure S6/Figure S6A, S6B and S6E_WB_PCR images.xlsx
- __MACOSX/102319_Raw data_revised/Figure S6/._Figure S6A, S6B and S6E_WB_PCR images.xlsx
- 102319_Raw data_revised/Figure S6/Figure S6A and S6B_Western blot_quantitation of band intensity.csv
- __MACOSX/102319_Raw data_revised/Figure S6/._Figure S6A and S6B_Western blot_quantitation of band intensity.csv
- __MACOSX/102319_Raw data_revised/._Figure S6
- 102319_Raw data_revised/Figure S7/
- 102319_Raw data_revised/Figure S7/Figure S7D_Meta3_Selumetinib_qPCR.pzf
- __MACOSX/102319_Raw data_revised/Figure S7/
- __MACOSX/102319_Raw data_revised/Figure S7/._Figure S7D_Meta3_Selumetinib_qPCR.pzf
- 102319_Raw data_revised/Figure S7/Figure S7B_Meta3_organoid size.pzf
- __MACOSX/102319_Raw data_revised/Figure S7/._Figure S7B_Meta3_organoid size.pzf
- 102319_Raw data_revised/Figure S7/Figure S7D_statistics.pzfx
- __MACOSX/102319_Raw data_revised/Figure S7/._Figure S7D_statistics.pzfx
- __MACOSX/102319_Raw data_revised/._Figure S7
- 102319_Raw data_revised/Figure 5/
- 102319_Raw data_revised/Figure 5/Figure 5B_Quantitation summary.xlsx
- __MACOSX/102319_Raw data_revised/Figure 5/
- __MACOSX/102319_Raw data_revised/Figure 5/._Figure 5B_Quantitation summary.xlsx
- 102319_Raw data_revised/Figure 5/Figure 5A_Well images.xlsx
- __MACOSX/102319_Raw data_revised/Figure 5/._Figure 5A_Well images.xlsx
- 102319_Raw data_revised/Figure 5/Figure 5C_Soft agar assay.pzfx
- __MACOSX/102319_Raw data_revised/Figure 5/._Figure 5C_Soft agar assay.pzfx
- __MACOSX/102319_Raw data_revised/._Figure 5
- __MACOSX/._102319_Raw data_revised
