# Supplementary material for: Heterogeneity and dynamics of active Kras-induced dysplastic lineages from mouse corpus stomach
Source: Nat Commun. 2019 Dec 5;10:5549. doi: 10.1038/s41467-019-13479-6 (PMC6895174; doi:10.1038/s41467-019-13479-6)
Supplement: Supplementary file 7 — Source Data [file 41467_2019_13479_MOESM7_ESM.zip › 102319_Raw data_revised/Figure S13/Figure S13C_CD44_CD133_CD166 in Mist1-Kras 3 months after tamoxifen injection.xlsx]

## Sheet: Sheet1
Mist1-Kras 3 months after tamoxifen injection
	CD44/CD133/CD166
