# Supplementary material for: Heterogeneity and dynamics of active Kras-induced dysplastic lineages from mouse corpus stomach
Source: Nat Commun. 2019 Dec 5;10:5549. doi: 10.1038/s41467-019-13479-6 (PMC6895174; doi:10.1038/s41467-019-13479-6)
Supplement: Supplementary file 7 — Source Data [file 41467_2019_13479_MOESM7_ESM.zip › 102319_Raw data_revised/Figure S2/Figure S2A_Cdx1_Cd44v9.xlsx]

## Sheet: Meta3_Cdx1_CD44v9_2
Meta3_Cdx1_CD44v9_2
		Red	Green
		CD44v9	Cdx1

## Sheet: Meta4_Cdx1_CD44v9_2
Meta4_Cdx1_CD44v9_2
		Red	Green
		CD44v9	Cdx1
