# Supplementary material for: Heterogeneity and dynamics of active Kras-induced dysplastic lineages from mouse corpus stomach
Source: Nat Commun. 2019 Dec 5;10:5549. doi: 10.1038/s41467-019-13479-6 (PMC6895174; doi:10.1038/s41467-019-13479-6)
Supplement: Supplementary file 7 — Source Data [file 41467_2019_13479_MOESM7_ESM.zip › 102319_Raw data_revised/Figure S2/Figure S2B_Sox9_Cttn_CD44v9.xlsx]

## Sheet: Meta4_P3_D12_3
Meta4_P3_D12_3		Red	Blue	Green
		Cttn	CD44v9	Sox9

## Sheet: Meta4_P8_2wks_2
Meta4_P8_2wks_2		Red	Blue	Green
		Cttn	CD44v9	Sox9

## Sheet: Meta4_P13_2wks_2
Meta4_P13_2wks_2		Red	Blue	Green
		Cttn	CD44v9	Sox9

## Sheet: Meta4_P21_2wks_1
Meta4_P21_2wks_1		Red	Blue	Green
		Cttn	CD44v9	Sox9
