# Supplementary material for: Heterogeneity and dynamics of active Kras-induced dysplastic lineages from mouse corpus stomach
Source: Nat Commun. 2019 Dec 5;10:5549. doi: 10.1038/s41467-019-13479-6 (PMC6895174; doi:10.1038/s41467-019-13479-6)
Supplement: Supplementary file 7 — Source Data [file 41467_2019_13479_MOESM7_ESM.zip › 102319_Raw data_revised/Figure 9/Figure 9C_FACS analysis_percentage.xlsx]

## Sheet: Sheet1
Gate Frequency (%): positive or negative cells / live cells
	Unsorted
Gate Frequency (%)	DP	TP	TN
First sorting	83.05	0.7	2.4
Second sorting	90.12	1.03	0.51
Third sorting	76.88	1.17	2.32
Average	83.35	0.966667	1.74333
STDEV	6.6251	0.241316	1.06885
Mean±SD	83.35 ± 6.63	0.97 ± 0.24	1.74 ± 1.07
	DP			TP
Gate Frequency (%)	DP	TP	TN	DP	TP	TN
First sorting (P2)	83.06	1.07	1.61	83.54	1.25	2.02
Second sorting (P2)	84.37	0.2	0.09	76.27	0.19	0.33
Third sorting (P2)	94.89	1.96	0.14	92.15	3.71	0.35
First sorting (P4)	79.35	5.35	0.74	86.5	4.75	0.94
Second sorting (P4)	97.15	0.99	0.12	96.32	0.8	0.33
Third sorting (P4)	95.19	1.08	0.21	94.65	1.29	0.53
P2	87.44	1.07667	0.613333	83.9867	1.71667	0.9
P4	90.5633	2.47333	0.356667	92.49	2.28	0.6
STDEV (P2)	6.48505	0.880019	0.863501	7.94942	1.80581	0.97
STDEV (P4)	9.76036	2.49167	0.335012	5.25426	2.15307	0.310966
Mean±SD (P2)	87.44 ± 6.49	1.08 ± 0.88	0.61 ± 0.86	83.99 ± 7.95	1.72 ± 1.81	0.90 ± 0.97
Mean±SD (P4)	90.56 ± 9.76	2.47 ± 2.49	0.36 ± 0.34	92.49 ± 5.25	2.28 ± 2.15	0.60 ± 0.31
