# Supplementary material for: Heterogeneity and dynamics of active Kras-induced dysplastic lineages from mouse corpus stomach
Source: Nat Commun. 2019 Dec 5;10:5549. doi: 10.1038/s41467-019-13479-6 (PMC6895174; doi:10.1038/s41467-019-13479-6)
Supplement: Supplementary file 7 — Source Data [file 41467_2019_13479_MOESM7_ESM.zip › 102319_Raw data_revised/Figure 9/Figure 9B_Quantitation of the number of spheres.xlsx]

## Sheet: Sheet1
	Date of isolation		P0 (D8, D10, D7)	P2 D5	P4 D5
Triple negative	First (3/28/19)	point 1	1	10	25
		point 2	3	14	33
		point 3	0	2	-
	Second (5/31/19)	point 1	0	0	0
		point 2	0	0	0
		point 3	0	0	0
	Third (6/14/19)	point 1	0	0	0
		point 2	0	0	0
		point 3	0	0	0
Double positive	First (3/28/19)	point 1	60	64	66
		point 2	73	76	51
		point 3	63	82	41
	Second (5/31/19)	point 1	29	68	66
		point 2	22	61	70
		point 3	23	75	73
	Third (6/14/19)	point 1	40	71	75
		point 2	50	65	81
		point 3	43	81	73
Triple positive	First (3/28/19)	point 1	6	64	46
		point 2	9	59	55
		point 3	12	61	42
	Second (5/31/19)	point 1	1	81	61
		point 2	1	82	59
		point 3	0	71	55
	Third (6/14/19)	point 1	2	74	70
		point 2	1	82	72
		point 3	0	81	76
		Average	P0	P2	P4
	Triple negative	First (3/28/19)	1.33333	8.66667	29
		Second (5/31/19)	0	0	0
		Third (6/14/19)	0	0	0
	Double positive	First (3/28/19)	65.3333	74	52.6667
		Second (5/31/19)	24.6667	68	69.6667
		Third (6/14/19)	44.3333	72.3333	76.3333
	Triple positive	First (3/28/19)	9	61.3333	47.6667
		Second (5/31/19)	0.666667	78	58.3333
		Third (6/14/19)	1	79	72.6667
