# Supplementary material for: Heterogeneity and dynamics of active Kras-induced dysplastic lineages from mouse corpus stomach
Source: Nat Commun. 2019 Dec 5;10:5549. doi: 10.1038/s41467-019-13479-6 (PMC6895174; doi:10.1038/s41467-019-13479-6)
Supplement: Supplementary file 7 — Source Data [file 41467_2019_13479_MOESM7_ESM.zip › 102319_Raw data_revised/Figure 8/Figure 8F_quantitation_raw.xlsx]

## Sheet: Sheet1
		MKmT-171
Image no	Gland	CD44-CD166+	CD44-CD166+Ki67+	CD44+CD166+	CD44+CD166+Ki67+		Double positive total	Double+Ki67	Triple positive total	Triple+Ki67		% Ki67 co-positive		Average		Stdev
Merge-1	1	29	11	27	1		580	170	139	19		29.3103	13.6691	37.5746	17.9945	9.1541	4.00532
	2	90	37	23	1
	3	64	30	23	3
	4	176	44	24	5
	5	87	6	15	5
	6	134	42	27	4
Merge-2	1	64	15	8	1		365	163	121	19		44.6575	15.7025
	2	53	24	18	6
	3	92	59	17	5
	4	44	19	36	4
	5	69	28	16	1
	6	43	18	26	2
Merge-4	1	35	21	5	0		162	75	76	17		46.2963	22.3684
	2	22	8	22	0
	3	40	21	14	5
	4	65	25	35	12
Merge-5	1	115	42	23	4		293	88	84	17		30.0341	20.2381
	2	59	10	17	0
	3	58	17	27	9
	4	61	19	17	4
		MKmT-166
Image no	Gland	CD44-CD166+	CD44-CD166+Ki67+	CD44+CD166+	CD44+CD166+Ki67+
Merge-1	1	60	29	21	1		159	87	72	3		54.717	4.16667	40.0711	21.1806	10.75	12.286
	2	47	26	21	0
	3	27	16	18	2
	4	25	16	12	0
Merge-2	1	29	11	15	6		198	63	76	19		31.8182	25
	2	30	10	14	4
	3	45	14	13	2
	4	44	15	15	3
	5	50	13	19	4
Merge-3	1	41	10	12	4		177	57	66	22		32.2034	33.3333
	2	44	11	17	7
	3	42	12	14	3
	4	31	12	7	3
	5	19	12	16	5
Merge-4	1	46	21	19	3		207	86	99	22		41.5459	22.2222
Merge-5	1	64	23	45	1
	2	52	25	18	14
	3	45	17	17	4
		MKmT-165
Merge-1	1	52	26	23	2		216	93	117	20		43.0556	17.094	43.2158	24.5982	7.97493	12.8752
	2	76	33	44	13
	3	46	15	31	3
	4	42	19	19	2
Merge-2	1	79	32	15	4		240	90	72	25		37.5	34.7222
	2	76	22	25	8
	3	34	9	14	6
	4	51	27	18	7
Merge-7	1	54	42	21	2		99	54	29	3		54.5455	10.3448
	2	45	12	8	1
Merge-8	1	61	24	16	4		143	54	69	25		37.7622	36.2319
	2	27	7	19	8
	3	55	23	34	13
