# Supplementary material for: Heterogeneity and dynamics of active Kras-induced dysplastic lineages from mouse corpus stomach
Source: Nat Commun. 2019 Dec 5;10:5549. doi: 10.1038/s41467-019-13479-6 (PMC6895174; doi:10.1038/s41467-019-13479-6)
Supplement: Supplementary file 7 — Source Data [file 41467_2019_13479_MOESM7_ESM.zip › 102319_Raw data_revised/Figure 3/Figure 3 images.xlsx]

## Sheet: Pan-CK
Pan-CK

## Sheet: CD44v9
CD44v9

## Sheet: Cttn
Cttn

## Sheet: Ki67
Ki67

## Sheet: pERK
pERK1/2

## Sheet: tdTOM VIM
VIM / tdTOM
