# Supplementary material for: Heterogeneity and dynamics of active Kras-induced dysplastic lineages from mouse corpus stomach
Source: Nat Commun. 2019 Dec 5;10:5549. doi: 10.1038/s41467-019-13479-6 (PMC6895174; doi:10.1038/s41467-019-13479-6)
Supplement: Supplementary file 7 — Source Data [file 41467_2019_13479_MOESM7_ESM.zip › 102319_Raw data_revised/Figure S6/Figure S6A and S6B_Western blot_quantitation of band intensity.csv]

1) pErk	Beta-actin	Area	Percent
IM2 DMSO	1	14790.811	13.575
IM2 Selu	2	21614.832	19.838
IM7 DMSO	3	14636.731	13.433
IM7 Selu	4	15632.782	14.348
IM9 DMSO	5	20631.933	18.936
IM9 Selu	6	21650.589	19.871
	Phospho-Erk	Area	Percent	pErk/actin	Relative exp	Percentage
IM2 DMSO	1	21827.882	30.165	2.222099448	1	100
IM2 Selu	2	8131.175	11.237	0.566438149	0.254911251	25.49112505
IM7 DMSO	3	10909.104	15.076	1.122310727	1	100
IM7 Selu	4	789.698	1.091	0.076038472	0.067751711	6.775171119
IM9 DMSO	5	25288.983	34.949	1.845637938	1	100
IM9 Selu	6	5413.619	7.481	0.376478285	0.203982741	20.39827407
2) Total Erk	Beta-actin	Area	Percent
IM2 DMSO	1	7580.388	13.397
IM2 Selu	2	10341.522	18.277
IM7 DMSO	3	7409.803	13.096
IM7 Selu	4	7131.225	12.603
IM9 DMSO	5	10542.581	18.632
IM9 Selu	6	13577.087	23.995
	Total Erk	Area	Percent	total Erk/actin	Relative exp	Percentage
IM2 DMSO	1	15567.569	13.681	1.021198776	1	100
IM2 Selu	2	21281.933	18.702	1.023253269	1.002011845	100.2011845
IM7 DMSO	3	16476.205	14.479	1.105604765	1	100
IM7 Selu	4	15136.79	13.302	1.055462985	0.954647645	95.4647645
IM9 DMSO	5	22818.397	20.053	1.076266638	1	100
IM9 Selu	6	22511.74	19.783	0.82446343	0.766040125	76.60401249
