# Supplementary material for: Heterogeneity and dynamics of active Kras-induced dysplastic lineages from mouse corpus stomach
Source: Nat Commun. 2019 Dec 5;10:5549. doi: 10.1038/s41467-019-13479-6 (PMC6895174; doi:10.1038/s41467-019-13479-6)
Supplement: Supplementary file 7 — Source Data [file 41467_2019_13479_MOESM7_ESM.zip › 102319_Raw data_revised/Figure 5/Figure 5B_Quantitation summary.xlsx]

## Sheet: Sheet1
	Exp_1	DMSO	1 uM	Exp_2	DMSO	1 uM	Exp_3	DMSO	1 uM
Well
1	Colony no.	36	4		48	5		130	90
2		57	5		57	7		150	98
3		52	6		58	6		139	88
	Colony size	197.086	111.38		237.142	119.062		159.326	138.908
	(um)	172.932	176.087		185.458	146.822		169.37	147.471
		161.822	235.927		178.724	214.941		156.81	145.115
Average	Colony no.	48.3333	5		54.3333	6		139.667	92
	Colony size	177.28	174.464		200.442	160.275		161.835	143.831
Total
Average	Colony no.	80.7778	34.3333
Stdev		44.9466	43.3388
Average	Colony size	179.852	159.524
Stdev		25.1172	41.948
