# Supplementary material for: Heterogeneity and dynamics of active Kras-induced dysplastic lineages from mouse corpus stomach
Source: Nat Commun. 2019 Dec 5;10:5549. doi: 10.1038/s41467-019-13479-6 (PMC6895174; doi:10.1038/s41467-019-13479-6)
Supplement: Supplementary file 7 — Source Data [file 41467_2019_13479_MOESM7_ESM.zip › 102319_Raw data_revised/Figure 5/Figure 5A_Well images.xlsx]

## Sheet: Exp1
DMSO	Well1			Well1			Well1
Selumetinib	Well1			Well1			Well1
1uM

## Sheet: Exp2
DMSO	Well1			Well1			Well1
Selumetinib	Well1			Well1			Well1
1uM

## Sheet: Exp3
DMSO	Well1			Well1			Well1
Selumetinib	Well1			Well1			Well1
1uM
